# Supplementary material for: The dark cube: dark and light character profiles
Source: PeerJ. 2016 Feb 8;4:e1675. doi: 10.7717/peerj.1675 (PMC4783766; doi:10.7717/peerj.1675)
Supplement: Data S1 [file peerj-04-1675-s001.zip]

Archive with 3 entries (2 files):
- [DARK CUBE] Profiles (N = 997).sav
- __MACOSX/
- __MACOSX/._[DARK CUBE] Profiles (N = 997).sav
